# Supplementary material for: Biomechanical study of a biplanar double support screw (BDSF) technique based on Pauwels angle in femoral neck fractures: finite element analysis
Source: Front Bioeng Biotechnol. 2024 May 15;12:1358181. doi: 10.3389/fbioe.2024.1358181 (PMC11133638; doi:10.3389/fbioe.2024.1358181)
Supplement: Supplementary file 1 [file Table1.XLSX]

## Sheet: Displacement（mm） and stress（Mpa
	Displacement（mm） and stress（Mpa） of femur and internal fixation device
		left-30°--（150-BDSF)		left-30°-（165-BDSF)		left-30°-（3CCS）		left-30°-（4CCS）
		Displacement	Stress	Displacement	Stress	Displacement	Stress	Displacement	Stress
	Overall	3.14	254.43	3.13	267.29	3.3	371.24	3.22	369.99
	Internal fixation	2.96	254.43	2.94	267.29	3.1	371.24	3.02	369.99
	Femur	3.14	71.81	3.13	130.96	3.22	62.87	3.3	57.99
	Fead of femur	3.17	35.7	3.13	36.69	3.22	34.41	3.2	33.86
	Shaft of femur	2.32	71.81	2.32	85.96	2.33	62.87	2.33	57.99
		left-70°-（150-BDSF)		left-70°-（165-BDSF)		left-70°-（3CCS）		left-70°-（4CCS）
		Displacement	Stress	Displacement	Stress	Displacement	Stress	Displacement	Stress
	Overall	3.42	302.59	3.4	310.24	3.43	390.28	3.33	372.61
	Internal fixation	3.16	302.59	3.09	310.24	3.19	390.28	3.17	372.61
	Femur	3.42	31.42	3.4	62.64	3.3	58.26	3.43	82.68
	Fead of femur	3.4	38.42	3.3	37.16	3.46	40.24	3.43	39.03
	Shaft of femur	2.39	64.1	2.38	62.64	2.4	58.26	2.42	82.68

## Sheet: Material parameters of the fini
Material parameters of the finite element model
	Materials	Modulus of elasticity（MPa）	Poisson's ratio
	Cortical bone	16800	0.3
	Cancellous bone	840	0.3
	Head of femur	900	0.29
	Collum femoris	620	0.29
	Titanium alloy	110000	0.3

## Sheet: The number of nodes and element
The number of nodes and elements of the four finite element models
	Design	Cell	Node
	30° Angle 150°-BDSF	571492	833854
	30° Angle 165°-BDSF	564758	825790
	30° Angle 3CCS	547219	798302
	30° Angle 4CCS	622944	913219
	70° Angle 150°-BDSF	564264	822172
	70° Angle 165°-BDSF	575359	841852
	70° Angle 3CCS	559423	816013
	70° Angle 4CCS	631475	926498
